# Supplementary material for: The Extract of Piper nigrum Improves the Cognitive Impairment and Mood in Sleep-Deprived Mice Through the JAK1/STAT3 Signalling Pathway
Source: Int J Mol Sci. 2025 Feb 21;26(5):1842. doi: 10.3390/ijms26051842 (PMC11899911; doi:10.3390/ijms26051842)
Supplement: Supplementary file 1 [file ijms-26-01842-s001.zip]

Archive with 1 entries (1 files):
- ijms-3419588-supplementary.pdf
